# Supplementary material for: Astroglial S100B Secretion Is Mediated by Ca2+ Mobilization from Endoplasmic Reticulum: A Study Using Forskolin and DMSO as Secretagogues
Source: Int J Mol Sci. 2023 Nov 21;24(23):16576. doi: 10.3390/ijms242316576 (PMC10706453; doi:10.3390/ijms242316576)
Supplement: Supplementary file 1 [file ijms-24-16576-s001.zip]

Archive with 1 entries (1 files):
- ijms-2641670-supplementary.pdf
